# Supplementary material for: Mechanism of Phase Separation in Aqueous Two-Phase Systems
Source: Int J Mol Sci. 2022 Nov 19;23(22):14366. doi: 10.3390/ijms232214366 (PMC9697872; doi:10.3390/ijms232214366)
Supplement: Supplementary file 1 [file ijms-23-14366-s001.zip]

Archive with 1 entries (1 files):
- ijms-1982817-supplementary.pdf
